# Supplementary material for: Dissecting the logical types of network control in gene expression profiles
Source: BMC Syst Biol. 2008 Feb 19;2:18. doi: 10.1186/1752-0509-2-18 (PMC2263018; doi:10.1186/1752-0509-2-18)
Supplement: Additional file 1 — Dataset S1. Gene identifier and corresponding edge lists of the seven directed effective TRNs emerging from the analysis of the seven transcript profiles. [file 1752-0509-2-18-S1.txt]

* wt intra-strain *
1	acrA
2	adiA
3	apaH
4	appC
5	argR
6	aroA
7	aroH
8	aroL
9	asnC
10	astD
11	astE
12	atoA
13	betI
14	bglF
15	caiE
16	carB
17	ccmB
18	cdd
19	cheR
20	cheW
21	cheY
22	chiA
23	codA
24	codB
25	crr
26	csgF
27	cstA
28	cusC
29	cynR
30	cysA
31	cysG
32	cysM
33	cysP
34	cytR
35	ddpX
36	deoA
37	deoC
38	deoD
39	dsbC
40	dusB
41	ecpD
42	edd
43	entC
44	entS
45	evgA
46	exbB
47	exuR
48	fabB
49	fadA
50	fbaA
51	fdnG
52	fdnI
53	fecA
54	fecB
55	fecE
56	fhuA
57	fhuE
58	fis
59	fixB
60	fldA
61	flgA
62	flgB
63	flgC
64	flgD
65	flgE
66	flgF
67	flgG
68	flgH
69	flgI
70	flgJ
71	flgM
72	flhCflhD
73	fliJ
74	fliY
75	fruA
76	fruB
77	fruK
78	ftsZ
79	fumB
80	gabT
81	galM
82	gapA
83	gatA
84	gcvA
85	gcvH
86	gcvT
87	glgS
88	glmS
89	glmU
90	glnH
91	glnL
92	glnP
93	glnQ
94	glpD
95	glpG
96	gltJ
97	glyA
98	gnd
99	gntR
100	gntY
101	grpE
102	guaB
103	gutQ
104	gyrA
105	gyrB
106	hdeA
107	hdeB
108	hupAhupB
109	hyaA
110	hycC
111	hypF
112	ilvB
113	ilvD
114	ilvE
115	ilvM
116	inaA
117	iscA
118	iscR
119	iscS
120	kdpA
121	kdpB
122	lamB
123	leuA
124	leuD
125	leuO
126	lon
127	lrhA
128	metB
129	metL
130	mhpD
131	mhpE
132	mngB
133	moaA
134	modE
135	mreB
136	mreC
137	mreD
138	mukE
139	mukF
140	nanR
141	narG
142	narP
143	ndh
144	nhaA
145	nhaR
146	nirD
147	nuoA
148	nuoB
149	nuoC
150	nuoE
151	nuoF
152	ompX
153	osmB
154	oxyR
155	paaJ
156	pagP
157	phoE
158	phoH
159	phoP
160	phoQ
161	pncB
162	pnp
163	polB
164	ppiD
165	proP
166	proV
167	proW
168	psd
169	pspB
170	purA
171	purB
172	purC
173	purE
174	purF
175	purK
176	purM
177	purN
178	purR
179	pyrC
180	pyrD
181	rbfA
182	rbsB
183	rcsArcsB
184	recA
185	recF
186	recN
187	recX
188	rng
189	rpoH
190	rpsJ
191	rpsU
192	sdhA
193	sdhB
194	sgbH
195	slyA
196	slyB
197	smpA
198	smtA
199	spy
200	sucA
201	sulA
202	tdcD
203	tdcE
204	tdh
205	treB
206	treC
207	trmD
208	trpB
209	trpD
210	trpE
211	trpL
212	trpR
213	tsr
214	tsx
215	ubiC
216	ubiG
217	uidA
218	ulaE
219	ulaF
220	ung
221	upp
222	uvrB
223	wcaA
224	wcaB
225	wza
226	xapR
227	xylR
228	ybjC
229	ycgR
230	ydeA
231	yrbL
232	znuA
233	znuC
5 -> 10, 5 -> 11, 5 -> 16, 5 -> 162, 5 -> 181, 34 -> 18, 34 -> 36, 34 -> 37, 34 -> 38, 34 -> 189, 34 -> 214, 58 -> 3, 58 -> 14, 58 -> 31, 58 -> 36, 58 -> 37, 58 -> 38, 58 -> 40, 58 -> 79, 58 -> 91, 58 -> 93, 58 -> 102, 58 -> 104, 58 -> 105, 58 -> 108, 58 -> 143, 58 -> 146, 58 -> 147, 58 -> 148, 58 -> 149, 58 -> 150, 58 -> 151, 58 -> 162, 58 -> 165, 58 -> 181, 58 -> 227, 72 -> 17, 72 -> 61, 72 -> …
* fis mutant intra-strain *
1	adrA
2	agaB
3	agaD
4	allC
5	alpA
6	apaH
7	appC
8	aroA
9	ascG
10	astE
11	bdm
12	betI
13	bglF
14	caiC
15	caiT
16	carA
17	carB
18	cdaR
19	cheW
20	cheY
21	cpxR
22	csgC
23	csgD
24	csiE
25	cspA
26	cusR
27	cusS
28	cvpA
29	cysM
30	cytR
31	dcuS
32	deoR
33	dhaK
34	dhaR
35	dmsA
36	dnaG
37	dsbC
38	dusB
39	eda
40	epd
41	evgA
42	exuR
43	fadJ
44	fdnI
45	fhuB
46	fhuF
47	fimE
48	fixB
49	flgF
50	flgG
51	flgI
52	flgJ
53	flgN
54	flhB
55	flhCflhD
56	fliC
57	fliD
58	fliG
59	fliI
60	fliK
61	fliR
62	fliS
63	fnr
64	focA
65	focB
66	frdD
67	fruR
68	ftsQ
69	gadE
70	gadW
71	gadX
72	galE
73	galM
74	galR
75	gatY
76	gcvH
77	gcvT
78	glcD
79	glgA
80	glmS
81	glpD
82	glpE
83	glpF
84	glpG
85	gltF
86	gltL
87	glyA
88	gntY
89	grpE
90	guaA
91	gyrB
92	hcaB
93	hcaD
94	hcaE
95	hcr
96	hdeD
97	hdfR
98	hflD
99	hipBhipA
100	hmp
101	hyaA
102	hybF
103	hycE
104	ibpB
105	iclR
106	idnR
107	idnT
108	ihfAihfB
109	ilvA
110	inaA
111	iscU
112	leuB
113	leuC
114	leuD
115	livH
116	livM
117	lon
118	lrp
119	lsrG
120	lysA
121	malT
122	malY
123	mhpF
124	mntH
125	moaA
126	modE
127	moeB
128	mtlD
129	mukE
130	mukF
131	nadR
132	nanR
133	nfnB
134	nhaA
135	nhaR
136	nikA
137	nikR
138	nirB
139	nuoL
140	osmC
141	osmE
142	phnE
143	phnG
144	phnK
145	phoH
146	pitA
147	pncB
148	polB
149	proV
150	pspF
151	pstB
152	purB
153	purC
154	purE
155	purF
156	purH
157	purK
158	purM
159	purN
160	purR
161	pykF
162	qseB
163	rbsK
164	rcsArcsB
165	rdoA
166	recA
167	recN
168	rhaA
169	rimK
170	rplS
171	rplT
172	rpoD
173	rpoE
174	rpsQ
175	rseA
176	rseB
177	rseC
178	seqA
179	slyA
180	smpA
181	smtA
182	sohB
183	speA
184	spy
185	ssuD
186	sucB
187	sucD
188	sufE
189	sufS
190	sulA
191	tdcF
192	trpE
193	trpR
194	trxA
195	ubiC
196	ugpC
197	ulaB
198	umuC
199	uvrA
200	uvrB
201	ybjN
202	ydiU
203	ygfH
204	ygjG
205	yiaJ
206	yodA
207	yrbL
208	znuA
209	zur
21 -> 19, 21 -> 22, 21 -> 23, 21 -> 37, 21 -> 165, 21 -> 173, 21 -> 175, 21 -> 176, 21 -> 177, 21 -> 180, 23 -> 1, 23 -> 22, 26 -> 27, 34 -> 33, 41 -> 69, 55 -> 49, 55 -> 50, 55 -> 51, 55 -> 52, 55 -> 53, 55 -> 54, 55 -> 57, 55 -> 58, 55 -> 59, 55 -> 60, 55 -> 61, 55 -> 62, 55 -> 86, 63 -> 14, 63 -> 15, 63 -> 20, 63 -> 31, 63 -> 35, 63 -> 44, 63 -> 48, 63 -> 64, 63 -> 65, 63 -> 66, 63 -> 70, 63 -…
* hns mutant intra-strain *
1	acrE
2	acrF
3	agaA
4	agp
5	allD
6	argE
7	argP
8	argR
9	aroG
10	aroL
11	aroM
12	asr
13	atoC
14	bcsB
15	bcsZ
16	bolA
17	borD
18	cadA
19	caiD
20	carA
21	ccmA
22	cheY
23	codA
24	codB
25	cpxP
26	csgD
27	csgE
28	csgG
29	cspA
30	cvpA
31	cynR
32	cyoA
33	cyoD
34	cyoE
35	cysJ
36	cysM
37	cytR
38	ddpA
39	ddpC
40	dnaG
41	dppC
42	dppF
43	dsbC
44	eda
45	entD
46	entE
47	epd
48	fabA
49	fabB
50	fdnI
51	fecA
52	fecI
53	fhuC
54	fldA
55	flgJ
56	flhCflhD
57	fliK
58	fliY
59	fnr
60	fruR
61	fumB
62	fur
63	gadX
64	galT
65	gatC
66	gatD
67	gatY
68	gatZ
69	gcvH
70	glcA
71	glmU
72	glpB
73	glpD
74	gltI
75	gltJ
76	gltL
77	glyA
78	gntU
79	gntY
80	grxA
81	guaB
82	gudX
83	gyrB
84	hcaC
85	hcr
86	hdeA
87	hdfR
88	hemA
89	hflD
90	hycH
91	hypF
92	iclR
93	idnD
94	idnO
95	ilvM
96	iscR
97	iscU
98	kdpA
99	leuA
100	leuO
101	lon
102	malP
103	malT
104	marA
105	mazE
106	metC
107	mgrB
108	motB
109	mreB
110	mtlD
111	mukE
112	mukF
113	nanR
114	napC
115	narI
116	narP
117	narX
118	ndh
119	nfo
120	nhaA
121	nhaR
122	nirD
123	nmpC
124	nrdH
125	nrfB
126	nrfG
127	nuoA
128	nuoB
129	nuoE
130	nuoF
131	ompX
132	osmB
133	pdxA
134	pepA
135	pepT
136	pgm
137	phoP
138	polB
139	prpR
140	pspE
141	purA
142	purC
143	purE
144	purF
145	purM
146	purN
147	purR
148	pykF
149	pyrC
150	qseB
151	rbsA
152	rdoA
153	recF
154	recN
155	rhaR
156	rpoD
157	rpoE
158	rpoH
159	rseA
160	rseB
161	sdhA
162	sdhB
163	sdhC
164	sdhD
165	sdiA
166	smpA
167	smtA
168	speC
169	spy
170	sra
171	srlR
172	sucA
173	sufS
174	sulA
175	tap
176	tdcB
177	tdcC
178	trpE
179	tsx
180	tyrR
181	ubiC
182	ugpB
183	ulaG
184	uvrB
185	uvrY
186	wcaB
187	wzc
188	xapR
189	xylA
190	xylG
191	xylR
192	ybbW
193	ybjC
194	ydeO
195	yhfA
196	yiaN
197	ynfG
198	yqjI
199	yrbL
200	zntR
201	znuA
202	znuB
7 -> 153, 8 -> 6, 8 -> 20, 26 -> 27, 26 -> 28, 37 -> 158, 37 -> 179, 56 -> 21, 56 -> 55, 56 -> 57, 56 -> 58, 56 -> 72, 56 -> 74, 56 -> 75, 56 -> 76, 56 -> 91, 56 -> 109, 56 -> 114, 56 -> 125, 56 -> 126, 59 -> 1, 59 -> 2, 59 -> 14, 59 -> 15, 59 -> 19, 59 -> 21, 59 -> 22, 59 -> 32, 59 -> 33, 59 -> 34, 59 -> 41, 59 -> 42, 59 -> 50, 59 -> 61, 59 -> 63, 59 -> 69, 59 -> 72, 59 -> 85, 59 -> 88, 59 -> 10…
* wt-fis inter-strain low supercoiling *
1	aceB
2	acrE
3	adhE
4	adiA
5	aer
6	ahpC
7	ahpF
8	aldA
9	aldB
10	allR
11	aroA
12	bioA
13	bioC
14	bioF
15	cdd
16	codA
17	crr
18	cyoB
19	cyoD
20	cytR
21	dadA
22	dhaL
23	dnaG
24	dps
25	dsbA
26	dusB
27	eda
28	emrY
29	entA
30	entB
31	evgA
32	exbB
33	exbD
34	fabB
35	fadJ
36	fecA
37	fecB
38	fecD
39	fecI
40	fepA
41	fhuF
42	fimA
43	fimI
44	fis
45	fixC
46	flgA
47	flgE
48	flgH
49	fliC
50	fliG
51	fliJ
52	fliL
53	fliM
54	fliN
55	fliP
56	fliQ
57	fliR
58	fruR
59	ftsK
60	ftsQ
61	ftsZ
62	galM
63	gatC
64	gatY
65	gcvA
66	glcB
67	glk
68	glmU
69	glnB
70	glnH
71	glnP
72	glnQ
73	glpD
74	glpE
75	glpG
76	glpQ
77	gltB
78	gltD
79	gltF
80	glyA
81	gnd
82	guaB
83	hdeA
84	hemL
85	hflD
86	hipBhipA
87	hisJ
88	hycI
89	ilvY
90	infB
91	iscA
92	iscR
93	iscS
94	kbl
95	kdgR
96	leuA
97	lpxD
98	lysU
99	manY
100	marA
101	marR
102	mdh
103	metB
104	metK
105	metN
106	mglB
107	mntR
108	moaE
109	moeB
110	motB
111	mreB
112	nagB
113	narL
114	narX
115	nfnB
116	nrdA
117	nrdB
118	nupC
119	ompA
120	ompR
121	oppA
122	osmC
123	oxyR
124	paaX
125	pdxA
126	pepD
127	pepT
128	pfkA
129	potI
130	pqiB
131	pspE
132	pstC
133	ptsI
134	purB
135	purM
136	putA
137	pyrD
138	qseB
139	rdoA
140	recN
141	ribA
142	rplC
143	rplD
144	rplS
145	rpoS
146	rpsI
147	rpsJ
148	rpsP
149	rseA
150	rseC
151	ruvA
152	seqA
153	slyB
154	sodB
155	speB
156	speC
157	sra
158	tar
159	tauD
160	tdcD
161	tdh
162	tehB
163	tnaA
164	tpx
165	treB
166	trpA
167	trpB
168	ubiC
169	ubiG
170	ulaE
171	upp
172	uvrA
173	uvrD
174	xylF
175	xylH
176	ybdB
177	ycgR
178	ygaF
179	yhdE
180	yhfA
181	znuA
182	znuC
183	zraR
20 -> 15, 20 -> 118, 31 -> 28, 44 -> 3, 44 -> 9, 44 -> 26, 44 -> 72, 44 -> 82, 44 -> 90, 44 -> 100, 44 -> 101, 44 -> 116, 44 -> 117, 44 -> 125, 44 -> 157, 44 -> 174, 44 -> 175, 58 -> 1, 58 -> 3, 58 -> 17, 58 -> 27, 58 -> 67, 58 -> 128, 58 -> 133, 92 -> 91, 92 -> 93, 95 -> 27, 100 -> 83, 100 -> 101, 100 -> 115, 100 -> 130, 100 -> 136, 101 -> 100, 113 -> 3, 113 -> 109, 113 -> 168, 120 -> 157, 123 -…
* wt-fis inter-strain high supercoiling *
1	aceF
2	acs
3	ahpC
4	aldB
5	allR
6	argR
7	aroA
8	baeS
9	bglG
10	cbl
11	chbG
12	cheB
13	cheZ
14	cpxP
15	cydC
16	deoB
17	dnaG
18	dppB
19	entS
20	exbB
21	exbD
22	fecA
23	fecB
24	feoA
25	fepA
26	fhuF
27	fimA
28	fimI
29	flgJ
30	flgM
31	flgN
32	flhB
33	fliE
34	fliF
35	fliG
36	fliL
37	fliM
38	fliP
39	fliQ
40	fliZ
41	galR
42	galT
43	garR
44	gcl
45	glmS
46	gltB
47	gltD
48	glyA
49	gutQ
50	hdeD
51	hdfR
52	hemL
53	hflD
54	hipBhipA
55	hisJ
56	hybD
57	hydN
58	inaA
59	iscA
60	iscS
61	iscU
62	leuA
63	lysU
64	malX
65	malY
66	marA
67	marR
68	mglC
69	moeB
70	motA
71	mukE
72	mukF
73	nadR
74	nagA
75	nagB
76	narL
77	narX
78	nfnB
79	nfsA
80	ompA
81	ompC
82	ompX
83	oxyR
84	paaB
85	paaI
86	pfkA
87	pgk
88	phnI
89	ppiD
90	purB
91	purD
92	purE
93	purR
94	rob
95	rplD
96	rplP
97	rpsI
98	ruvA
99	smtA
100	sodA
101	sodB
102	soxS
103	speC
104	stpA
105	tauC
106	tdcA
107	tnaB
108	tonB
109	tpx
110	trpA
111	ulaG
112	xylF
113	ybdB
114	ybjC
115	ydfD
116	yecR
117	ygaF
118	ynfF
119	znuA
5 -> 44, 10 -> 105, 41 -> 42, 41 -> 68, 66 -> 58, 66 -> 67, 66 -> 78, 66 -> 94, 66 -> 100, 67 -> 66, 76 -> 15, 76 -> 56, 76 -> 69, 83 -> 3, 93 -> 48, 93 -> 53, 93 -> 90, 93 -> 91, 93 -> 92, 94 -> 58, 94 -> 66, 94 -> 67, 94 -> 100, 102 -> 58, 102 -> 66, 102 -> 67, 102 -> 79, 102 -> 100, 102 -> 114
* wt-hns inter-strain low supercoiling *
1	acrA
2	acrE
3	acrF
4	agaA
5	agaC
6	aldB
7	allA
8	allB
9	allC
10	allD
11	alsB
12	araG
13	araH
14	aroH
15	astB
16	atoA
17	bcsZ
18	bdm
19	bioB
20	bolA
21	borD
22	cadA
23	cadB
24	chbF
25	chbG
26	chbR
27	cheY
28	codA
29	csgB
30	csgD
31	csgE
32	csgG
33	cspA
34	cyoC
35	cysW
36	dadX
37	dcuC
38	deoD
39	dmsC
40	dnaA
41	dnaG
42	dnaN
43	dppF
44	dps
45	dsdX
46	emrK
47	emrY
48	fecA
49	fecB
50	fhlA
51	fhuC
52	fimA
53	fimB
54	fimD
55	fimE
56	fimG
57	fimI
58	fixB
59	fixC
60	flgA
61	flgB
62	flgC
63	flgD
64	flgE
65	flgF
66	flgG
67	flgH
68	flgI
69	flgJ
70	flgM
71	flgN
72	flhA
73	flhB
74	flhE
75	fliA
76	fliC
77	fliD
78	fliE
79	fliF
80	fliG
81	fliH
82	fliJ
83	fliK
84	fliL
85	fliM
86	fliN
87	fliO
88	fliQ
89	fliR
90	fliS
91	fliY
92	fliZ
93	ftsK
94	fucI
95	fucU
96	fumC
97	gadA
98	gadC
99	gadE
100	gadW
101	galP
102	galS
103	garL
104	gatA
105	gatC
106	gatD
107	gatR_2gatR_1
108	glgS
109	glpG
110	gltF
111	glxR
112	gnd
113	hcaC
114	hcr
115	hdeA
116	hdeB
117	hemA
118	hipBhipA
119	hlyE
120	hns
121	hybB
122	idnK
123	idnO
124	inaA
125	kbl
126	leuO
127	lon
128	malP
129	malZ
130	mdtD
131	metE
132	mhpD
133	moaE
134	motB
135	mtr
136	nagA
137	nanA
138	nanC
139	nmpC
140	nrdH
141	nrfB
142	ompF
143	oppC
144	osmB
145	osmC
146	paaB
147	paaI
148	pagP
149	pdxA
150	pflB
151	pheM
152	polB
153	purC
154	rbfA
155	rbsD
156	rcsArcsB
157	rplM
158	rpsO
159	rseA
160	rseB
161	rstA
162	ruvA
163	sdhA
164	sdhB
165	sgbU
166	slp
167	slyA
168	stpA
169	tauA
170	tauB
171	tdcB
172	tdcC
173	tdcD
174	tdcF
175	tnaA
176	treB
177	treC
178	trmA
179	ubiG
180	ulaA
181	ulaR
182	uvrC
183	uxaA
184	wcaA
185	wcaB
186	wza
187	wzb
188	wzc
189	xapB
190	xapR
191	ybaT
192	ybbW
193	ybjC
194	ybjG
195	ybjN
196	yciE
197	yciF
198	ydeO
199	yecR
200	yhcH
201	yhjH
202	yiaJ
203	yiaN
204	ylbA
205	yodA
206	znuB
26 -> 24, 26 -> 25, 30 -> 29, 30 -> 31, 30 -> 32, 33 -> 120, 40 -> 42, 99 -> 22, 99 -> 23, 99 -> 34, 99 -> 76, 99 -> 97, 99 -> 98, 99 -> 110, 99 -> 112, 99 -> 115, 99 -> 116, 99 -> 156, 100 -> 97, 100 -> 98, 102 -> 101, 107 -> 104, 107 -> 105, 107 -> 106, 120 -> 20, 120 -> 22, 120 -> 23, 120 -> 52, 120 -> 53, 120 -> 54, 120 -> 55, 120 -> 56, 120 -> 57, 120 -> 75, 120 -> 76, 120 -> 91, 120 -> 92, …
* wt-hns inter-strain high supercoiling *
1	acrA
2	acrE
3	acrF
4	adiY
5	allC
6	alsI
7	bdm
8	betA
9	betB
10	betI
11	borD
12	cadA
13	caiA
14	cdd
15	chbB
16	chbR
17	csgD
18	csgE
19	cspA
20	cstA
21	cynT
22	cytR
23	dcuR
24	dcuS
25	emrY
26	entA
27	evgA
28	evgS
29	fabB
30	fabR
31	fecR
32	fepE
33	fhuA
34	fhuC
35	fimA
36	fimB
37	fimD
38	fimE
39	fimI
40	flgA
41	flgB
42	flgC
43	flgD
44	flgE
45	flgF
46	flgG
47	flgH
48	flgI
49	flgJ
50	flgM
51	flgN
52	flhB
53	fliA
54	fliC
55	fliD
56	fliE
57	fliF
58	fliG
59	fliH
60	fliJ
61	fliK
62	fliL
63	fliM
64	fliN
65	fliQ
66	fliS
67	fliZ
68	focA
69	gadA
70	gadC
71	gadE
72	galE
73	gatD
74	gatY
75	gatZ
76	glpF
77	glpG
78	gltD
79	gltF
80	gltK
81	gntX
82	hdeA
83	hdeB
84	hdeD
85	hipBhipA
86	hlyE
87	hns
88	hycI
89	hypC
90	idnK
91	ilvN
92	kbl
93	kdpB
94	metH
95	metI
96	metR
97	moaB
98	motB
99	nagA
100	nanC
101	nfnB
102	nikC
103	nmpC
104	nrfD
105	ompC
106	ompF
107	osmB
108	osmC
109	pagP
110	pflB
111	phoR
112	prpD
113	purL
114	rbsC
115	rbsD
116	rbsK
117	rcsArcsB
118	rng
119	rpsC
120	rpsJ
121	rpsS
122	serC
123	sgbU
124	slp
125	sra
126	ssuC
127	stpA
128	sufA
129	sufC
130	tar
131	tauA
132	tdcC
133	tdcD
134	tnaA
135	trpD
136	tsr
137	ubiC
138	ung
139	uvrB
140	uvrC
141	uvrY
142	wcaA
143	wzc
144	xapR
145	xseA
146	xylB
147	xylF
148	ybdB
149	yciF
150	ydeA
151	ydfE
152	yeaG
153	yecR
154	yhdX
155	yiaN
156	yodA
157	ysgA
10 -> 8, 10 -> 9, 16 -> 15, 17 -> 18, 19 -> 87, 22 -> 14, 27 -> 25, 27 -> 28, 27 -> 71, 30 -> 29, 71 -> 12, 71 -> 54, 71 -> 69, 71 -> 70, 71 -> 78, 71 -> 79, 71 -> 82, 71 -> 83, 71 -> 84, 71 -> 117, 87 -> 12, 87 -> 35, 87 -> 36, 87 -> 37, 87 -> 38, 87 -> 39, 87 -> 53, 87 -> 54, 87 -> 67, 87 -> 69, 87 -> 70, 87 -> 72, 87 -> 82, 87 -> 83, 87 -> 84, 87 -> 86, 87 -> 108, 87 -> 117, 87 -> 127, 87 -> 1…
