# Supplementary material for: Dissecting the logical types of network control in gene expression profiles
Source: BMC Syst Biol. 2008 Feb 19;2:18. doi: 10.1186/1752-0509-2-18 (PMC2263018; doi:10.1186/1752-0509-2-18)
Supplement: Additional file 2 — Dataset S2. Gene identifier and corresponding edge lists of the eight undirected GPNs emerging from the seperated analysis of the four inter-strain transcript profiles with positive and negative log ratio, respectively. [file 1752-0509-2-18-S2.txt]

* wt-fis inter-strain, high supercoiling, positive log ratio *
1	yaaW
2	pdxA
3	leuA
4	fruR
5	mraZ
6	ftsL
7	ftsI
8	mraY
9	murG
10	ftsQ
11	secM
12	yacH
13	yadK
14	degP
15	map
16	dxr
17	cdsA
18	lpxD
19	lpxB
20	dnaE
21	yaeB
22	metN
23	gloB
24	yafL
25	ykfG
26	yagM
27	yaiP
28	tauD
29	yaiU
30	yaiY
31	cyoD
32	cyoB
33	yajG
34	sfmF
35	rusA
36	fepA
37	entB
38	entA
39	ybdB
40	cobC
41	ybfE
42	seqA
43	ybgC
44	tolA
45	bioA
46	bioF
47	bioC
48	rhlE
49	glnQ
50	glnP
51	glnH
52	rhtA
53	mntR
54	ybiR
55	ybjO
56	infA
57	ftsK
58	cspG
59	mdoC
60	yceK
61	bssS
62	flgH
63	plsX
64	dhaL
65	prfA
66	yciA
67	ribA
68	puuR
69	ycjO
70	ydcR
71	ydcX
72	yddH
73	narV
74	ydeR
75	hipA
76	marR
77	marA
78	ydfJ
79	essQ
80	mdtJ
81	rsxB
82	rsxC
83	tppB
84	pheS
85	rpmI
86	ydjY
87	topB
88	yebR
89	yebF
90	znuA
91	znuC
92	fliG
93	fliJ
94	fliL
95	fliM
96	fliN
97	fliP
98	fliQ
99	fliR
100	cld
101	rfbB
102	galF
103	metG
104	spr
105	nrdA
106	nrdB
107	yfaE
108	fabB
109	yfdG
110	yfdH
111	emrY
112	evgA
113	ucpA
114	iscX
115	fdx
116	hscA
117	iscA
118	iscS
119	iscR
120	rseC
121	rseA
122	yfiH
123	rplS
124	rpsP
125	recN
126	ygaZ
127	ygcM
128	rumA
129	gcvA
130	yqeG
131	ygeM
132	ygfS
133	argO
134	metK
135	rsmE
136	yggW
137	yghE
138	exbD
139	exbB
140	qseB
141	mdaB
142	yqiA
143	tolC
144	ygiA
145	yqiI
146	htrG
147	dnaG
148	sstT
149	yqjB
150	tdcD
151	yrbA
152	gltF
153	yhcA
154	sspB
155	sspA
156	rpsI
157	degQ
158	dusB
159	fis
160	acrE
161	rimN
162	yrdD
163	smg
164	def
165	fmt
166	rsmB
167	rplQ
168	rpsM
169	rpsN
170	rplN
171	rplD
172	rplC
173	rpsJ
174	tusB
175	tusC
176	tusD
177	yheO
178	dam
179	aroB
180	aroK
181	yrfB
182	nudE
183	yrfF
184	hslO
185	pck
186	glpG
187	glpE
188	glpD
189	yhhT
190	yhiQ
191	prlC
192	yhjK
193	bcsG
194	xylF
195	xylH
196	bax
197	yibI
198	lldD
199	cysE
200	yicR
201	rpmH
202	rnpA
203	pstC
204	glmU
205	atpG
206	ilvY
207	rhoL
208	wzyE
209	ubiB
210	rfaH
211	yigZ
212	trkH
213	hemG
214	kdgT
215	rplK
216	zraR
217	yjcZ
218	efp
219	rpsR
220	rplI
221	fecD
222	fecB
223	fecA
224	fecI
225	hsdR
226	yjjQ
227	fhuF
3 -> 4, 4 -> 5, 4 -> 6, 4 -> 7, 5 -> 6, 5 -> 7, 6 -> 7, 6 -> 8, 7 -> 8, 8 -> 9, 9 -> 10, 10 -> 11, 15 -> 16, 16 -> 17, 17 -> 18, 18 -> 19, 18 -> 20, 19 -> 20, 21 -> 22, 27 -> 28, 28 -> 29, 29 -> 30, 31 -> 32, 32 -> 33, 37 -> 38, 37 -> 39, 38 -> 39, 41 -> 42, 43 -> 44, 45 -> 46, 45 -> 47, 50 -> 51, 50 -> 52, 51 -> 52, 52 -> 53, 52 -> 54, 59 -> 60, 72 -> 73, 74 -> 75, 76 -> 77, 82 -> 83, 84 -> 85, …
* wt-fis inter-strain, high supercoiling, negative log ratio *
1	mog
2	dnaK
3	ispH
4	dapB
5	fixC
6	hepA
7	ftsZ
8	speD
9	speE
10	panB
11	hemL
12	frr
13	dinB
14	yafO
15	pepD
16	gpt
17	crl
18	yafY
19	afuB
20	ykgB
21	ykgI
22	yahO
23	codA
24	ybaD
25	nusB
26	pgpA
27	yajL
28	ybaB
29	recR
30	adk
31	ybaK
32	ybbN
33	allR
34	nfnB
35	ahpC
36	ahpF
37	lipB
38	ybeD
39	ybeB
40	ybeL
41	rihA
42	ybeZ
43	miaB
44	ubiF
45	nagB
46	ybfC
47	ybfD
48	ybgA
49	tolB
50	pal
51	galM
52	moaE
53	ybhL
54	ybiB
55	ybiC
56	dps
57	moeB
58	gsiD
59	potI
60	artI
61	macB
62	clpS
63	pflA
64	aroA
65	ycbL
66	aspC
67	asnS
68	ycbQ
69	ycbR
70	pyrD
71	pqiB
72	ompA
73	mgsA
74	putA
75	ghrA
76	ycdX
77	ycdY
78	ycdZ
79	grxB
80	rimJ
81	flgA
82	flgE
83	hinT
84	ycfL
85	ycfP
86	ycfQ
87	nagK
88	potD
89	potC
90	pepT
91	purB
92	hflD
93	ycgZ
94	ymgA
95	ycgM
96	dadA
97	ycgR
98	lolB
99	narL
100	narX
101	purU
102	tdk
103	adhE
104	oppA
105	trpA
106	trpB
107	yciV
108	yciN
109	pgpB
110	yciS
111	rnb
112	pspE
113	ycjP
114	ycjX
115	tpx
116	ynaJ
117	paaX
118	aldA
119	cybB
120	trg
121	mdoD
122	tehB
123	pptA
124	sfcA
125	sra
126	osmC
127	ydeS
128	dcp
129	ydfH
130	relE
131	relB
132	flxA
133	rspA
134	ynfD
135	ydgA
136	hdhA
137	add
138	gst
139	pdxH
140	anmK
141	slyB
142	sodC
143	sodB
144	ydhR
145	ydhT
146	pps
147	ydiA
148	btuE
149	ydiY
150	pfkB
151	ydiZ
152	xthA
153	ynjH
154	ydjA
155	yeaC
156	msrB
157	yoaB
158	yoaC
159	manY
160	kdgR
161	yebV
162	eda
163	pykA
164	ruvA
165	aspS
166	torZ
167	tar
168	motB
169	ftnA
170	fliC
171	yedF
172	yedI
173	hchA
174	amn
175	flu
176	hisD
177	hisC
178	hisH
179	hisF
180	hisI
181	gnd
182	wbbK
183	wcaM
184	wzxC
185	wcaI
186	gmd
187	yegD
188	yegP
189	ogrK
190	yegS
191	gatC
192	gatY
193	fbaB
194	yegV
195	dld
196	cdd
197	mglB
198	folE
199	yejK
200	eco
201	ubiG
202	glpQ
203	yfaY
204	yfbB
205	elaA
206	hisJ
207	fadJ
208	yfcZ
209	yfdZ
210	ypdH
211	glk
212	nupC
213	gltX
214	cysZ
215	ptsI
216	crr
217	pdxK
218	talA
219	nlpB
220	dapA
221	gcvR
222	upp
223	purM
224	guaB
225	sseA
226	pepB
227	yphC
228	glyA
229	glnB
230	yfhA
231	pdxJ
232	recO
233	lepB
234	yfiF
235	yfiQ
236	smpB
237	ygaF
238	hycI
239	rpoS
240	nlpD
241	ygcL
242	eno
243	sdaC
244	sdaB
245	recD
246	ptrA
247	ygeA
248	kduD
249	kduI
250	ygfJ
251	yqfB
252	speB
253	yggL
254	speC
255	glcB
256	yghU
257	yghB
258	mug
259	aer
260	yqjD
261	yhaV
262	yraM
263	infB
264	folP
265	gltB
266	gltD
267	mdh
268	yhdE
269	mreB
270	yhdH
271	prmA
272	mscL
273	slyD
274	yhfA
275	frlA
276	ompR
277	yhhM
278	tusA
279	rhsB
280	hdeA
281	yiaT
282	aldB
283	tdh
284	kbl
285	rfaZ
286	rfaY
287	rfaI
288	mutM
289	rph
290	yicC
291	dinD
292	ibpA
293	tnaA
294	yifN
295	hemC
296	uvrD
297	rdoA
298	dsbA
299	typA
300	pfkA
301	tpiA
302	yiiR
303	rraA
304	cytR
305	metB
306	yijP
307	oxyR
308	murB
309	aceB
310	arpA
311	pepE
312	ubiC
313	yjbQ
314	uvrA
315	yjdM
316	adiA
317	lysU
318	groS
319	ulaE
320	ytfA
321	fklB
322	treB
323	yjgB
324	fimA
325	fimI
326	yjiG
327	yjjA
328	prfC
1 -> 2, 3 -> 4, 8 -> 9, 13 -> 14, 13 -> 15, 13 -> 16, 14 -> 15, 14 -> 16, 15 -> 16, 15 -> 17, 16 -> 17, 20 -> 21, 24 -> 25, 24 -> 26, 25 -> 26, 28 -> 29, 28 -> 30, 29 -> 30, 35 -> 36, 37 -> 38, 42 -> 43, 42 -> 44, 43 -> 44, 46 -> 47, 46 -> 48, 47 -> 48, 49 -> 50, 52 -> 53, 54 -> 55, 59 -> 60, 61 -> 62, 65 -> 66, 65 -> 67, 66 -> 67, 68 -> 69, 71 -> 72, 75 -> 76, 75 -> 77, 75 -> 78, 76 -> 77, 76 ->…
* wt-fis inter-strain, low supercoiling, positive log ratio *
1	thrA
2	leuA
3	mraW
4	ftsL
5	ftsI
6	murD
7	murC
8	aceF
9	degP
10	map
11	frmA
12	tauC
13	fepA
14	entS
15	ybdB
16	citE
17	pnuC
18	ybjC
19	nfsA
20	artQ
21	smtA
22	mukF
23	mukE
24	ycdO
25	bssS
26	flgN
27	flgM
28	flgJ
29	plsX
30	prfA
31	galU
32	tonB
33	yciA
34	sapB
35	puuR
36	ycjO
37	ycjZ
38	racR
39	paaI
40	ynbB
41	ynbD
42	ydcR
43	ydcX
44	yncE
45	yddH
46	yddB
47	ydeR
48	hipA
49	marR
50	marA
51	ydfJ
52	ydfR
53	flxA
54	ydfD
55	ynfF
56	ynfK
57	mdtJ
58	ydhO
59	purR
60	ydhR
61	pheS
62	infC
63	thrS
64	chbG
65	ves
66	topB
67	znuA
68	flhB
69	cheZ
70	cheB
71	motA
72	yecR
73	fliZ
74	amyA
75	fliE
76	fliF
77	fliG
78	fliL
79	fliM
80	fliP
81	fliQ
82	yedW
83	yeeV
84	yehS
85	sanA
86	yojI
87	ompC
88	inaA
89	yfcO
90	yfdG
91	yfdH
92	yfeA
93	zipA
94	yfgG
95	yfgA
96	iscX
97	hscA
98	iscA
99	iscU
100	iscS
101	ygaZ
102	ygaH
103	hydN
104	recC
105	nudH
106	galR
107	pgk
108	exbD
109	exbB
110	mdaB
111	dnaG
112	yhaH
113	secG
114	sspB
115	rpsI
116	yrdD
117	secY
118	rplP
119	rplD
120	feoA
121	hdeD
122	rpmG
123	spoT
124	ibpA
125	bglG
126	glmS
127	atpG
128	gpp
129	rffD
130	rffG
131	yifK
132	ubiB
133	pepQ
134	trkH
135	sodA
136	kdgT
137	phnI
138	yjeJ
139	fecB
140	fecA
141	fhuF
142	deoB
4 -> 5, 5 -> 6, 6 -> 7, 22 -> 23, 26 -> 27, 32 -> 33, 40 -> 41, 47 -> 48, 49 -> 50, 53 -> 54, 55 -> 56, 58 -> 59, 61 -> 62, 61 -> 63, 62 -> 63, 68 -> 69, 68 -> 70, 69 -> 70, 75 -> 76, 75 -> 77, 77 -> 78, 77 -> 79, 78 -> 79, 78 -> 80, 78 -> 81, 79 -> 80, 79 -> 81, 80 -> 81, 86 -> 87, 96 -> 97, 96 -> 98, 96 -> 99, 96 -> 100, 97 -> 98, 97 -> 99, 97 -> 100, 98 -> 99, 98 -> 100, 99 -> 100, 108 -> 109,…
* wt-fis inter-strain, low supercoiling, negative log ratio *
1	yaaA
2	mog
3	hepA
4	speD
5	speE
6	yadI
7	hemL
8	yaeR
9	rcsF
10	gmhB
11	dnaQ
12	yafK
13	yafL
14	dinB
15	prfH
16	proA
17	yagB
18	ykgB
19	ykgI
20	yahG
21	insE-2
22	sbcC
23	sbcD
24	yajC
25	xseB
26	yajL
27	yajQ
28	ppiD
29	tesB
30	maa
31	adk
32	ybbN
33	ybbA
34	allR
35	gcl
36	purE
37	nfrA
38	nfnB
39	ahpC
40	citX
41	ybeF
42	ybeD
43	ybeL
44	ybeR
45	nagA
46	nagB
47	rhsC
48	ybfC
49	ybgA
50	tolB
51	pal
52	ybgF
53	galT
54	ybhA
55	ybhL
56	ybiC
57	ompX
58	moeB
59	gsiC
60	ybjT
61	clpA
62	cydC
63	ycaO
64	aroA
65	ycaR
66	ycbK
67	ycbQ
68	ycbW
69	ompA
70	rutC
71	ghrA
72	ycdX
73	ycdY
74	csgA
75	ymdB
76	grxB
77	mdtH
78	rimJ
79	hinT
80	mfd
81	nagK
82	purB
83	hflD
84	ymfL
85	ycgF
86	ycgZ
87	ymgA
88	ymgB
89	emtA
90	narL
91	narX
92	trpA
93	puuA
94	tpx
95	mpaA
96	abgB
97	paaB
98	mdoD
99	yddE
100	ydeK
101	dcp
102	ydfG
103	ynfA
104	manA
105	malX
106	malY
107	gst
108	anmK
109	gloA
110	sodB
111	ydiJ
112	ydiA
113	pfkB
114	ydiZ
115	ydjA
116	ydjJ
117	yoaB
118	purT
119	ruvA
120	yecM
121	ftnA
122	yedA
123	cbl
124	erfK
125	hisI
126	wcaM
127	cpsB
128	dcd
129	yegD
130	baeS
131	fbaB
132	dld
133	yohK
134	mglC
135	folE
136	setB
137	yfaY
138	elaA
139	hisJ
140	yfdQ
141	yfdZ
142	talA
143	ypfG
144	aegA
145	glyA
146	yfiC
147	ypjF
148	ygaF
149	stpA
150	gutQ
151	nlpD
152	queF
153	recB
154	ptrA
155	mutH
156	ygdR
157	ygeA
158	kduD
159	kduI
160	xdhD
161	yggG
162	yqgF
163	speC
164	yghU
165	hybD
166	yghX
167	ygiB
168	ygiC
169	mug
170	ygjK
171	yqjE
172	yhaO
173	tdcA
174	garR
175	sohA
176	yhaV
177	yraR
178	elbB
179	gltB
180	gltD
181	argR
182	aaeX
183	panF
184	prmA
185	yrdA
186	yhdN
187	fkpA
188	yhgA
189	yhhW
190	yhhX
191	prlC
192	dppB
193	xylF
194	aldB
195	yicC
196	dinD
197	cbrA
198	dgoR
199	tnaB
200	yidZ
201	hdfR
202	rep
203	rhtB
204	yiiM
205	pfkA
206	tpiA
207	rraA
208	oxyR
209	nfi
210	purD
211	soxS
212	acs
213	adiC
214	yjdI
215	lysU
216	yjdL
217	poxA
218	ulaG
219	fklB
220	msrA
221	ytfN
222	pmbA
223	yjhH
224	yjhQ
225	fimA
226	fimI
227	hsdS
228	hsdM
229	yjjQ
230	lplA
231	nadR
232	slt
233	rob
234	creA
1 -> 2, 4 -> 5, 9 -> 10, 12 -> 13, 13 -> 14, 14 -> 15, 18 -> 19, 25 -> 26, 25 -> 27, 26 -> 27, 29 -> 30, 32 -> 33, 34 -> 35, 41 -> 42, 43 -> 44, 45 -> 46, 47 -> 48, 48 -> 49, 50 -> 51, 50 -> 52, 51 -> 52, 61 -> 62, 63 -> 64, 71 -> 72, 71 -> 73, 72 -> 73, 72 -> 74, 73 -> 74, 74 -> 75, 76 -> 77, 76 -> 78, 77 -> 78, 80 -> 81, 82 -> 83, 85 -> 86, 85 -> 87, 85 -> 88, 86 -> 87, 86 -> 88, 87 -> 88, 94 -…
* wt-hns inter-strain, high supercoiling, positive log ratio *
1	yaaW
2	polB
3	fhuC
4	hlpA
5	intF
6	codA
7	mhpD
8	sbmA
9	queC
10	acrA
11	dnaX
12	ybaT
13	nagA
14	bioB
15	moaE
16	ybjJ
17	dmsC
18	msbA
19	ompF
20	asnS
21	torS
22	mviN
23	flgN
24	flgM
25	flgA
26	flgB
27	flgC
28	flgD
29	flgE
30	flgF
31	flgG
32	flgH
33	flgI
34	flgJ
35	flgK
36	holB
37	ymfK
38	prfA
39	chaA
40	hns
41	yciA
42	yciQ
43	puuR
44	ycjO
45	paaI
46	ynbB
47	ynbD
48	ydcR
49	ydcX
50	yncD
51	yddH
52	narV
53	yddJ
54	yddB
55	ydeR
56	hipA
57	yneG
58	ydfJ
59	essQ
60	ydiR
61	astB
62	yebQ
63	flhE
64	flhA
65	flhB
66	cheY
67	motB
68	yecR
69	dcyD
70	fliY
71	fliZ
72	fliA
73	fliC
74	fliD
75	fliS
76	yedK
77	yedM
78	fliE
79	fliF
80	fliG
81	fliH
82	fliJ
83	fliK
84	fliL
85	fliM
86	fliN
87	fliO
88	fliQ
89	fliR
90	yehX
91	mqo
92	atoA
93	ubiG
94	inaA
95	yfbB
96	purC
97	hcaC
98	yfhK
99	yfiP
100	nrdH
101	fhlA
102	mutS
103	ftsB
104	kduD
105	lysS
106	yqgF
107	yghR
108	parE
109	ygjD
110	dnaG
111	rpsO
112	rbfA
113	yhcH
114	nanA
115	rplM
116	degQ
117	yhdH
118	rpoA
119	fusA
120	fic
121	malP
122	glpG
123	ftsY
124	yhjH
125	dppF
126	cspA
127	yiaJ
128	envC
129	rpmG
130	gmk
131	trmH
132	dnaN
133	dnaA
134	wzxE
135	rmuC
136	tatA
137	tatD
138	yigZ
139	dtd
140	frvR
141	yiiU
142	frwC
143	trmA
144	btuB
145	murB
146	plsB
147	nsrR
148	yjfN
149	ulaA
150	ytfT
151	treC
152	treB
153	deoD
19 -> 20, 22 -> 23, 22 -> 24, 22 -> 25, 22 -> 26, 22 -> 27, 22 -> 28, 22 -> 29, 22 -> 30, 23 -> 24, 23 -> 25, 23 -> 26, 23 -> 27, 23 -> 28, 23 -> 29, 23 -> 30, 23 -> 31, 24 -> 25, 24 -> 26, 24 -> 27, 24 -> 28, 24 -> 29, 24 -> 30, 24 -> 31, 25 -> 26, 25 -> 27, 25 -> 28, 25 -> 29, 25 -> 30, 25 -> 31, 25 -> 32, 26 -> 27, 26 -> 28, 26 -> 29, 26 -> 30, 26 -> 31, 26 -> 32, 26 -> 33, 27 -> 28, 27 -> 29,…
* wt-hns inter-strain, high supercoiling, negative log ratio *
1	dnaK
2	mokC
3	fixB
4	fixC
5	pdxA
6	leuO
7	yacH
8	speD
9	yadC
10	yadL
11	yadN
12	sfsA
13	dgt
14	degP
15	yafT
16	prfH
17	yagL
18	yagM
19	yagU
20	yagW
21	yagX
22	yagZ
23	ykgA
24	ykgB
25	ykgI
26	ykgF
27	ykgH
28	yahA
29	yahB
30	yahH
31	yahI
32	yaiP
33	tauA
34	tauB
35	iraP
36	ykiA
37	malZ
38	cyoC
39	bolA
40	lon
41	maa
42	hha
43	ybaJ
44	ybbJ
45	rhsD
46	ybbD
47	allA
48	glxR
49	ybbW
50	allB
51	ylbA
52	allC
53	allD
54	sfmC
55	ybcC
56	emrE
57	ybcK
58	ybcL
59	ybcM
60	nmpC
61	borD
62	ybcW
63	ybdG
64	ybdJ
65	ybdM
66	ybdO
67	citA
68	dcuC
69	pagP
70	ybeZ
71	ybfG
72	ybfH
73	ybfD
74	sdhA
75	sdhB
76	tolA
77	ybhM
78	dps
79	yliL
80	yliF
81	ybjG
82	cmr
83	ybjL
84	ybjC
85	ybjN
86	hcr
87	aat
88	ftsK
89	ycaN
90	pflB
91	ycbQ
92	ycbR
93	ycbS
94	ymcC
95	cspG
96	yccM
97	yccE
98	pgaD
99	pgaC
100	ycdU
101	csgG
102	csgE
103	csgD
104	csgB
105	csgA
106	mdoC
107	mdoG
108	yceI
109	yceJ
110	bssS
111	rluC
112	potC
113	icd
114	ymfE
115	lit
116	mcrA
117	ycgX
118	ycgZ
119	ymgA
120	ymgB
121	ymgD
122	ymgG
123	hlyE
124	dadX
125	ycgV
126	hemA
127	tdk
128	oppC
129	yciE
130	yciF
131	osmB
132	gmr
133	ycjQ
134	ynaI
135	abgR
136	ydaL
137	intR
138	recT
139	ydaT
140	ynaK
141	ydaY
142	pinR
143	ynaE
144	paaB
145	yncH
146	ydcD
147	yncI
148	ydcC
149	pptA
150	yddK
151	bdm
152	osmC
153	yddV
154	gadC
155	pqqL
156	ydeO
157	ydeP
158	ydeQ
159	ydeS
160	ydeK
161	yneK
162	ydeH
163	ydeI
164	ydfO
165	gnsB
166	ynfN
167	cspI
168	cspB
169	ydfV
170	ynfC
171	mdtI
172	mdtJ
173	rstA
174	fumC
175	hdhA
176	rsxB
177	rsxD
178	slyA
179	ydiB
180	aroD
181	ydiF
182	ydiO
183	ydiA
184	aroH
185	pheM
186	katE
187	chbG
188	chbF
189	chbR
190	ynjI
191	ydjH
192	ydjI
193	ydjJ
194	yeaE
195	yeaJ
196	yoaC
197	yebN
198	cspC
199	yobF
200	ptrB
201	znuB
202	ruvA
203	yecD
204	torZ
205	torY
206	yecT
207	otsA
208	araH
209	araG
210	ftnB
211	ftnA
212	uvrC
213	intG
214	rcsA
215	vsr
216	hchA
217	yedV
218	yedW
219	yodA
220	yodB
221	shiA
222	yeeN
223	yeeW
224	yeeE
225	ugd
226	gnd
227	wbbJ
228	wbbI
229	rfc
230	glf
231	rfbX
232	rfbC
233	rfbA
234	rfbB
235	wcaM
236	wcaL
237	wcaK
238	wzxC
239	wcaJ
240	cpsG
241	cpsB
242	wcaI
243	nudD
244	fcl
245	gmd
246	wcaF
247	wcaE
248	wcaD
249	wcaC
250	wcaB
251	wcaA
252	wzc
253	wzb
254	wza
255	yegI
256	yegJ
257	mdtD
258	yegZ
259	yegR
260	yegS
261	gatD
262	gatC
263	gatA
264	yegW
265	yehL
266	yehM
267	yeiT
268	galS
269	yeiG
270	yeiH
271	rihB
272	yfaQ
273	yfaU
274	nudI
275	arnB
276	arnC
277	arnT
278	elaC
279	yfbP
280	folX
281	yfdP
282	dsdX
283	emrY
284	emrK
285	oxc
286	ypdE
287	xapR
288	xapB
289	cysW
290	eutB
291	eutN
292	eutD
293	yffB
294	yfgH
295	ndk
296	yphE
297	rseB
298	rseA
299	yfiC
300	clpB
301	yfiR
302	yfiB
303	yfjK
304	yfjL
305	yfjO
306	stpA
307	ygaX
308	pphB
309	ygbT
310	ygcI
311	ygcJ
312	ygcK
313	ygcL
314	ygcG
315	fucI
316	fucU
317	ygdR
318	kduI
319	yqeI
320	yqeJ
321	ygeL
322	ygeQ
323	ygeW
324	yqeA
325	galP
326	pitB
327	hybB
328	ygiL
329	yqiH
330	glgS
331	yqiJ
332	bacA
333	uxaA
334	yqjK
335	tdcF
336	tdcD
337	tdcC
338	tdcB
339	yhaB
340	garL
341	agaA
342	agaC
343	yraH
344	yraI
345	mtr
346	gltF
347	acrE
348	acrF
349	gspD
350	gspE
351	gspG
352	gspH
353	yhfK
354	yhfL
355	hslR
356	yhhI
357	yhiK
358	slp
359	dctR
360	hdeB
361	hdeA
362	gadE
363	gadW
364	gadA
365	yhjB
366	bcsZ
367	yhjR
368	bcsE
369	bcsF
370	yiaA
371	yiaN
372	sgbU
373	yiaT
374	yiaU
375	yiaV
376	yiaW
377	aldB
378	rhsA
379	yibA
380	yibJ
381	kbl
382	htrL
383	pyrE
384	ade
385	tnaA
386	yieL
387	rbsD
388	yigF
389	rarD
390	metE
391	yihN
392	ompL
393	yihO
394	yihQ
395	yiiG
396	yiiS
397	uspD
398	pflD
399	yjbE
400	yjbM
401	nrfB
402	mdtP
403	alsB
404	adiC
405	cadA
406	cadB
407	fxsA
408	yjeJ
409	blc
410	poxA
411	yjeM
412	yjeN
413	yjfJ
414	yjfK
415	yjfL
416	ulaR
417	yjfZ
418	cycA
419	yjgM
420	yjgN
421	idnO
422	idnK
423	yjhB
424	yjhC
425	fecB
426	fecA
427	yjhF
428	yjhG
429	yjhH
430	yjhI
431	yjhP
432	nanC
433	fimB
434	fimE
435	fimA
436	fimI
437	fimD
438	fimG
439	mdtM
440	mcrC
441	mcrB
442	yjiW
1 -> 2, 3 -> 4, 7 -> 8, 9 -> 10, 10 -> 11, 11 -> 12, 13 -> 14, 17 -> 18, 19 -> 20, 19 -> 21, 21 -> 22, 23 -> 24, 23 -> 25, 24 -> 25, 24 -> 26, 25 -> 26, 26 -> 27, 28 -> 29, 30 -> 31, 32 -> 33, 32 -> 34, 33 -> 34, 39 -> 40, 41 -> 42, 41 -> 43, 42 -> 43, 45 -> 46, 45 -> 47, 46 -> 47, 47 -> 48, 47 -> 49, 48 -> 49, 48 -> 50, 49 -> 50, 49 -> 51, 49 -> 52, 50 -> 51, 50 -> 52, 50 -> 53, 51 -> 52, 51 -> …
* wt-hns inter-strain, low supercoiling, positive log ratio *
1	yaaY
2	rihC
3	caiA
4	nadC
5	yadD
6	fhuA
7	fhuC
8	dnaE
9	metI
10	yafD
11	yafS
12	ykfF
13	betA
14	betB
15	betI
16	prpD
17	cynT
18	frmB
19	phoR
20	ribD
21	acrA
22	ybcJ
23	sfmF
24	entA
25	ybdB
26	cstA
27	citE
28	dacA
29	djlB
30	gltK
31	miaB
32	nagA
33	ybfF
34	kdpB
35	tolB
36	ybgS
37	galE
38	uvrB
39	moaB
40	ybiB
41	rumB
42	msbA
43	kdsB
44	ompF
45	ssuC
46	rutD
47	rutB
48	ghrA
49	mdtG
50	flgN
51	flgM
52	flgA
53	flgB
54	flgC
55	flgD
56	flgE
57	flgF
58	flgG
59	flgH
60	flgI
61	flgJ
62	yceG
63	ycfH
64	ycfR
65	lolD
66	ychQ
67	ychJ
68	hns
69	yciA
70	trpD
71	puuP
72	puuR
73	ycjO
74	ydcR
75	yncD
76	hipA
77	ydeA
78	ydfJ
79	essQ
80	ydfB
81	add
82	tppB
83	sufC
84	sufA
85	chbB
86	ynjF
87	yebW
88	flhB
89	tar
90	motB
91	yecR
92	fliZ
93	fliA
94	fliC
95	fliD
96	fliS
97	fliE
98	fliF
99	fliG
100	fliH
101	fliJ
102	fliK
103	fliL
104	fliM
105	fliN
106	fliQ
107	dcm
108	yeeE
109	hisH
110	lysP
111	yojI
112	yfaL
113	yfdZ
114	yfeX
115	intZ
116	ypfJ
117	xseA
118	hscA
119	purL
120	lepA
121	ung
122	ypjF
123	ygaX
124	gshA
125	mltB
126	hycI
127	hypC
128	ygbE
129	relA
130	yqcC
131	ygdI
132	ygdL
133	amiC
134	yghQ
135	yqhC
136	mqsR
137	parE
138	yqjF
139	yraQ
140	yhbW
141	rplU
142	ispB
143	gltD
144	rng
145	rpsC
146	rpsS
147	rpsJ
148	kefB
149	damX
150	yrfD
151	nudE
152	yrfF
153	gntX
154	glpG
155	nikC
156	yhiP
157	arsR
158	cspA
159	yibI
160	ilvN
161	rho
162	rffD
163	wzxE
164	wzyE
165	yifK
166	xerC
167	metR
168	ysgA
169	tatD
170	fsaB
171	fabR
172	rplK
173	rplL
174	ubiC
175	alsK
176	rpsR
177	ytfT
178	yjgA
179	fecR
180	tsr
181	ytjB
182	yjjY
6 -> 7, 10 -> 11, 13 -> 14, 13 -> 15, 14 -> 15, 24 -> 25, 24 -> 26, 25 -> 26, 38 -> 39, 42 -> 43, 46 -> 47, 50 -> 51, 50 -> 52, 50 -> 53, 50 -> 54, 50 -> 55, 50 -> 56, 50 -> 57, 50 -> 58, 51 -> 52, 51 -> 53, 51 -> 54, 51 -> 55, 51 -> 56, 51 -> 57, 51 -> 58, 52 -> 53, 52 -> 54, 52 -> 55, 52 -> 56, 52 -> 57, 52 -> 58, 52 -> 59, 53 -> 54, 53 -> 55, 53 -> 56, 53 -> 57, 53 -> 58, 53 -> 59, 53 -> 60, 5…
* wt-hns inter-strain, low supercoiling, negative log ratio *
1	dnaK
2	yabP
3	yadL
4	yafJ
5	proB
6	yagG
7	yagT
8	yagX
9	yagZ
10	ykgK
11	ykgA
12	ykgB
13	ykgI
14	ykgF
15	yahA
16	tauA
17	ykiA
18	tgt
19	maa
20	ybaJ
21	ybbL
22	rhsD
23	ybbD
24	allC
25	emrE
26	nmpC
27	borD
28	ybcW
29	nfnB
30	fepE
31	citA
32	pagP
33	ybfD
34	ybgD
35	ybhM
36	ybiU
37	yliF
38	ybjL
39	ybjD
40	pflB
41	focA
42	serC
43	ycbQ
44	pgaD
45	csgE
46	csgD
47	yceI
48	yceJ
49	ycgX
50	ycgE
51	ymgD
52	ymgG
53	minC
54	hlyE
55	ycgV
56	yciF
57	osmB
58	ycjN
59	ycjT
60	ynaI
61	sieB
62	rzpR
63	ynaK
64	pinR
65	ynaE
66	ydcL
67	yncC
68	yncI
69	ydcC
70	sra
71	bdm
72	osmC
73	gadC
74	ydeP
75	ydeS
76	ydeK
77	ydeI
78	ynfN
79	cspI
80	ydfE
81	insD
82	rspB
83	mdtI
84	mdtJ
85	hdhA
86	ydiA
87	chbR
88	ynjI
89	ydjG
90	ydjI
91	ydjJ
92	ydjL
93	yeaG
94	yeaJ
95	yoaC
96	yebN
97	cspC
98	yobF
99	uvrC
100	uvrY
101	rcsA
102	yedV
103	yodA
104	yeeN
105	ugd
106	glf
107	wcaM
108	cpsB
109	nudD
110	gmd
111	wcaF
112	wcaE
113	wcaD
114	wcaC
115	wcaA
116	wzc
117	yegJ
118	ogrK
119	gatD
120	gatZ
121	gatY
122	thiD
123	rcnR
124	yehT
125	cdd
126	yeiS
127	ompC
128	rcsD
129	atoS
130	nudI
131	ais
132	arnB
133	yfbN
134	yfcI
135	fabB
136	yfcV
137	yfdP
138	emrY
139	evgA
140	evgS
141	yfeD
142	xapR
143	murP
144	eutN
145	yffB
146	dapE
147	yfgH
148	yfiR
149	yfjH
150	yfjK
151	stpA
152	ygbT
153	ygcI
154	ygcJ
155	ygcK
156	ygcL
157	ygcF
158	yqeI
159	ygeO
160	cmtA
161	yghS
162	pitB
163	ygiL
164	insC-5
165	ttdB
166	tdcD
167	tdcC
168	yraH
169	sfsB
170	gltF
171	yhcA
172	envR
173	acrE
174	acrF
175	yhdX
176	yrdD
177	pioO
178	gspD
179	gspE
180	yhfL
181	frlA
182	yhhH
183	yhhI
184	slp
185	hdeB
186	hdeA
187	hdeD
188	gadE
189	gadA
190	yhjB
191	yhjR
192	bcsF
193	yhjX
194	yiaA
195	xylB
196	xylF
197	yiaN
198	sgbU
199	yiaT
200	yiaU
201	yiaV
202	yiaW
203	rhsA
204	yibA
205	yibJ
206	kbl
207	ade
208	ibpA
209	tnaA
210	mdtL
211	rbsD
212	rbsC
213	rbsK
214	yiiS
215	glpF
216	cytR
217	metH
218	yjbE
219	nrfD
220	alsI
221	basS
222	adiY
223	dcuR
224	dcuS
225	yjdI
226	cadA
227	fxsA
228	yjeJ
229	yjfJ
230	yjfO
231	ytfA
232	chpB
233	fbp
234	yjgM
235	idnK
236	yjhF
237	yjhG
238	yjhH
239	yjhI
240	sgcR
241	nanC
242	fimB
243	fimE
244	fimA
245	fimI
246	fimD
247	yjiW
248	yjjQ
249	bglJ
250	creC
251	creD
7 -> 8, 8 -> 9, 8 -> 10, 9 -> 10, 11 -> 12, 11 -> 13, 12 -> 13, 12 -> 14, 13 -> 14, 19 -> 20, 22 -> 23, 26 -> 27, 26 -> 28, 27 -> 28, 31 -> 32, 40 -> 41, 40 -> 42, 41 -> 42, 45 -> 46, 47 -> 48, 49 -> 50, 51 -> 52, 51 -> 53, 52 -> 53, 53 -> 54, 58 -> 59, 61 -> 62, 62 -> 63, 64 -> 65, 68 -> 69, 70 -> 71, 70 -> 72, 71 -> 72, 74 -> 75, 78 -> 79, 81 -> 82, 89 -> 90, 89 -> 91, 89 -> 92, 90 -> 91, 90 ->…
